# Supplementary material for: AEducaAR, Anatomical Education in Augmented Reality: A Pilot Experience of an Innovative Educational Tool Combining AR Technology and 3D Printing
Source: Int J Environ Res Public Health. 2022 Jan 18;19(3):1024. doi: 10.3390/ijerph19031024 (PMC8834017; doi:10.3390/ijerph19031024)
Supplement: Supplementary file 1 [file ijerph-19-01024-s001.zip]

Archive with 3 entries (3 files):
- Supplementary Table S1.pdf
- Video_Material_S1 (tablet).avi
- Video_Material_S2 (Holo).avi
